# Supplementary material for: Discovery of a cis-regulatory element SaeM involved in dynamic regulation of synergid-specific MYB98
Source: Front Plant Sci. 2023 May 8;14:1177058. doi: 10.3389/fpls.2023.1177058 (PMC10200956; doi:10.3389/fpls.2023.1177058)
Supplement: Supplementary file 9 [file DataSheet_1.zip]

Archive with 6 entries (6 files):
- BYRG-MP--H2B-GFP.avi
- __MACOSX/._BYRG-MP--H2B-GFP.avi
- BY-MP--H2B-GFP.avi
- __MACOSX/._BY-MP--H2B-GFP.avi
- BYR-MP--H2B-GFP.avi
- __MACOSX/._BYR-MP--H2B-GFP.avi
