# Supplementary material for: Discovery of a cis-regulatory element SaeM involved in dynamic regulation of synergid-specific MYB98
Source: Front Plant Sci. 2023 May 8;14:1177058. doi: 10.3389/fpls.2023.1177058 (PMC10200956; doi:10.3389/fpls.2023.1177058)
Supplement: Supplementary file 10 [file DataSheet_2.zip]

Archive with 6 entries (6 files):
- R2-MP--H2B-GFP.avi
- __MACOSX/._R2-MP--H2B-GFP.avi
- R3-MP--H2B-GFP.avi
- __MACOSX/._R3-MP--H2B-GFP.avi
- YR-MP--H2B-GFP.avi
- __MACOSX/._YR-MP--H2B-GFP.avi
